# Supplementary material for: Development of Hydroxamate Derivatives Containing a Pyrazoline Moiety as APN Inhibitors to Overcome Angiogenesis
Source: Molecules. 2022 Nov 29;27(23):8339. doi: 10.3390/molecules27238339 (PMC9736874; doi:10.3390/molecules27238339)
Supplement: Supplementary file 1 [file molecules-27-08339-s001.zip]

Archive with 1 entries (1 files):
- molecules-2031833-supplementary.pdf
